# Supplementary material for: A Pilot Study of Integrated Digital Tools at a School-Based Health Center Using the RE-AIM Framework
Source: Healthcare (Basel). 2025 Jul 29;13(15):1839. doi: 10.3390/healthcare13151839 (PMC12346205; doi:10.3390/healthcare13151839)
Supplement: Supplementary file 1 [file healthcare-13-01839-s001.zip]

Archive with 1 entries (1 files):
- healthcare-3636336-supplementary.pdf
